# Supplementary material for: Functional repertoire of EV-associated miRNA profiles after lipoprotein depletion via ultracentrifugation and size exclusion chromatography from autologous blood products
Source: Sci Rep. 2021 Mar 12;11:5823. doi: 10.1038/s41598-021-84234-5 (PMC7955123; doi:10.1038/s41598-021-84234-5)
Supplement: Supplementary file 2 — Supplementary Table 1. [file 41598_2021_84234_MOESM2_ESM.xlsx]

## Sheet: Tabelle1
hsa-let-7a-5p
hsa-let-7b-5p
hsa-let-7c-5p
hsa-let-7d-3p
hsa-let-7d-5p
hsa-let-7e-5p
hsa-let-7f-5p
hsa-let-7g-5p
hsa-let-7i-5p
hsa-miR-1
hsa-miR-100-5p
hsa-miR-101-3p
hsa-miR-103a-3p
hsa-miR-105-5p
hsa-miR-106a-5p
hsa-miR-106b-5p
hsa-miR-107
hsa-miR-10a-5p
hsa-miR-10b-5p
hsa-miR-122-5p
hsa-miR-124-3p
hsa-miR-125a-5p
hsa-miR-125b-5p
hsa-miR-126-3p
hsa-miR-126-5p
hsa-miR-127-3p
hsa-miR-127-5p
hsa-miR-128-3p
hsa-miR-129-2-3p
hsa-miR-129-5p
hsa-miR-130a-3p
hsa-miR-130b-3p
hsa-miR-132-3p
hsa-miR-133a-3p
hsa-miR-133b
hsa-miR-134-5p
hsa-miR-135a-5p
hsa-miR-135b-5p
hsa-miR-136-5p
hsa-miR-137
hsa-miR-138-5p
hsa-miR-139-5p
hsa-miR-140-3p
hsa-miR-140-5p
hsa-miR-141-3p
hsa-miR-142-3p
hsa-miR-142-5p
hsa-miR-143-3p
hsa-miR-144-3p
hsa-miR-145-5p
hsa-miR-146a-5p
hsa-miR-146b-5p
hsa-miR-147a
hsa-miR-147b
hsa-miR-148a-3p
hsa-miR-148b-3p
hsa-miR-149-5p
hsa-miR-150-5p
hsa-miR-151a-3p
hsa-miR-151a-5p
hsa-miR-152-3p
hsa-miR-153-3p
hsa-miR-154-3p
hsa-miR-154-5p
hsa-miR-155-5p
hsa-miR-15a-5p
hsa-miR-15b-5p
hsa-miR-16-1-3p
hsa-miR-16-5p
hsa-miR-17-5p
hsa-miR-181a-3p
hsa-miR-181a-5p
hsa-miR-181b-5p
hsa-miR-181c-5p
hsa-miR-181d-5p
hsa-miR-182-5p
hsa-miR-183-5p
hsa-miR-184
hsa-miR-185-3p
hsa-miR-185-5p
hsa-miR-186-5p
hsa-miR-187-3p
hsa-miR-187-5p
hsa-miR-188-5p
hsa-miR-18a-3p
hsa-miR-18a-5p
hsa-miR-18b-5p
hsa-miR-190a-5p
hsa-miR-191-5p
hsa-miR-192-5p
hsa-miR-193a-3p
hsa-miR-193a-5p
hsa-miR-193b-3p
hsa-miR-194-5p
hsa-miR-195-5p
hsa-miR-196a-5p
hsa-miR-196b-5p
hsa-miR-197-3p
hsa-miR-198
hsa-miR-199a-3p
hsa-miR-199a-5p
hsa-miR-199b-5p
hsa-miR-19a-3p
hsa-miR-19b-3p
hsa-miR-200a-3p
hsa-miR-200b-3p
hsa-miR-200c-3p
hsa-miR-202-3p
hsa-miR-202-5p
hsa-miR-203a
hsa-miR-204-5p
hsa-miR-205-5p
hsa-miR-206
hsa-miR-20a-5p
hsa-miR-20b-3p
hsa-miR-20b-5p
hsa-miR-210-3p
hsa-miR-211-5p
hsa-miR-212-3p
hsa-miR-21-3p
hsa-miR-214-3p
hsa-miR-215-5p
hsa-miR-21-5p
hsa-miR-216a-5p
hsa-miR-216b-5p
hsa-miR-217
hsa-miR-218-5p
hsa-miR-219a-5p
hsa-miR-221-3p
hsa-miR-222-3p
hsa-miR-223-3p
hsa-miR-22-3p
hsa-miR-224-5p
hsa-miR-22-5p
hsa-miR-23a-3p
hsa-miR-23b-3p
hsa-miR-24-3p
hsa-miR-25-3p
hsa-miR-26a-2-3p
hsa-miR-26a-5p
hsa-miR-26b-5p
hsa-miR-27a-3p
hsa-miR-27b-3p
hsa-miR-28-5p
hsa-miR-296-5p
hsa-miR-298
hsa-miR-299-3p
hsa-miR-299-5p
hsa-miR-29a-3p
hsa-miR-29b-2-5p
hsa-miR-29b-3p
hsa-miR-29c-3p
hsa-miR-301a-3p
hsa-miR-301b
hsa-miR-302a-3p
hsa-miR-302b-3p
hsa-miR-302c-3p
hsa-miR-302c-5p
hsa-miR-302d-3p
hsa-miR-30a-5p
hsa-miR-30b-3p
hsa-miR-30b-5p
hsa-miR-30c-2-3p
hsa-miR-30c-5p
hsa-miR-30d-5p
hsa-miR-30e-3p
hsa-miR-30e-5p
hsa-miR-31-3p
hsa-miR-31-5p
hsa-miR-320a
hsa-miR-323a-3p
hsa-miR-324-3p
hsa-miR-324-5p
hsa-miR-325
hsa-miR-32-5p
hsa-miR-326
hsa-miR-328-3p
hsa-miR-329-3p
hsa-miR-330-3p
hsa-miR-331-3p
hsa-miR-335-5p
hsa-miR-337-3p
hsa-miR-337-5p
hsa-miR-338-3p
hsa-miR-339-5p
hsa-miR-33a-5p
hsa-miR-33b-5p
hsa-miR-340-5p
hsa-miR-342-3p
hsa-miR-345-5p
hsa-miR-346
hsa-miR-34a-5p
hsa-miR-34b-3p
hsa-miR-34c-3p
hsa-miR-34c-5p
hsa-miR-361-3p
hsa-miR-361-5p
hsa-miR-362-5p
hsa-miR-363-3p
hsa-miR-363-5p
hsa-miR-365a-3p
hsa-miR-367-3p
hsa-miR-369-5p
hsa-miR-370-3p
hsa-miR-371a-3p
hsa-miR-371a-5p
hsa-miR-372-3p
hsa-miR-373-3p
hsa-miR-373-5p
hsa-miR-374a-5p
hsa-miR-374b-3p
hsa-miR-374b-5p
hsa-miR-375
hsa-miR-376a-3p
hsa-miR-376b-3p
hsa-miR-376c-3p
hsa-miR-377-3p
hsa-miR-379-5p
hsa-miR-381-3p
hsa-miR-382-5p
hsa-miR-383-5p
hsa-miR-409-3p
hsa-miR-410-3p
hsa-miR-411-5p
hsa-miR-412-3p
hsa-miR-421
hsa-miR-422a
hsa-miR-423-3p
hsa-miR-423-5p
hsa-miR-424-5p
hsa-miR-425-3p
hsa-miR-425-5p
hsa-miR-429
hsa-miR-431-5p
hsa-miR-432-5p
hsa-miR-433-3p
hsa-miR-449a
hsa-miR-449b-5p
hsa-miR-450a-5p
hsa-miR-451a
hsa-miR-452-5p
hsa-miR-454-3p
hsa-miR-455-5p
hsa-miR-483-3p
hsa-miR-484
hsa-miR-485-3p
hsa-miR-486-5p
hsa-miR-487b-3p
hsa-miR-488-3p
hsa-miR-490-3p
hsa-miR-491-3p
hsa-miR-491-5p
hsa-miR-492
hsa-miR-493-3p
hsa-miR-494-3p
hsa-miR-495-3p
hsa-miR-497-5p
hsa-miR-498
hsa-miR-499a-5p
hsa-miR-500a-5p
hsa-miR-501-5p
hsa-miR-502-5p
hsa-miR-503-5p
hsa-miR-505-3p
hsa-miR-506-3p
hsa-miR-508-3p
hsa-miR-509-3-5p
hsa-miR-509-3p
hsa-miR-510-5p
hsa-miR-512-5p
hsa-miR-513a-5p
hsa-miR-514a-3p
hsa-miR-516a-5p
hsa-miR-516b-5p
hsa-miR-517a-3p
hsa-miR-517c-3p
hsa-miR-518a-3p
hsa-miR-518b
hsa-miR-518c-3p
hsa-miR-518c-5p
hsa-miR-518e-3p
hsa-miR-518f-3p
hsa-miR-519a-3p
hsa-miR-519d-3p
hsa-miR-520c-3p
hsa-miR-520d-5p
hsa-miR-521
hsa-miR-523-3p
hsa-miR-524-3p
hsa-miR-524-5p
hsa-miR-525-5p
hsa-miR-526b-5p
hsa-miR-532-5p
hsa-miR-539-5p
hsa-miR-542-5p
hsa-miR-545-3p
hsa-miR-548b-3p
hsa-miR-548c-3p
hsa-miR-549a
hsa-miR-550a-5p
hsa-miR-551b-3p
hsa-miR-557
hsa-miR-570-3p
hsa-miR-572
hsa-miR-574-3p
hsa-miR-576-3p
hsa-miR-576-5p
hsa-miR-582-5p
hsa-miR-583
hsa-miR-584-5p
hsa-miR-589-5p
hsa-miR-590-5p
hsa-miR-595
hsa-miR-596
hsa-miR-597-5p
hsa-miR-598-3p
hsa-miR-602
hsa-miR-608
hsa-miR-615-3p
hsa-miR-617
hsa-miR-620
hsa-miR-622
hsa-miR-623
hsa-miR-625-3p
hsa-miR-627-5p
hsa-miR-628-3p
hsa-miR-629-5p
hsa-miR-631
hsa-miR-637
hsa-miR-642a-5p
hsa-miR-651-5p
hsa-miR-652-3p
hsa-miR-654-5p
hsa-miR-658
hsa-miR-660-5p
hsa-miR-662
hsa-miR-663a
hsa-miR-665
hsa-miR-668-3p
hsa-miR-671-5p
hsa-miR-708-5p
hsa-miR-744-5p
hsa-miR-7-5p
hsa-miR-760
hsa-miR-765
hsa-miR-766-3p
hsa-miR-802
hsa-miR-873-5p
hsa-miR-874-3p
hsa-miR-877-5p
hsa-miR-885-5p
hsa-miR-887-3p
hsa-miR-888-5p
hsa-miR-890
hsa-miR-891a-5p
hsa-miR-921
hsa-miR-92a-3p
hsa-miR-92b-3p
hsa-miR-933
hsa-miR-934
hsa-miR-93-5p
hsa-miR-9-3p
hsa-miR-940
hsa-miR-95-3p
hsa-miR-9-5p
hsa-miR-96-3p
hsa-miR-96-5p
hsa-miR-98-5p
hsa-miR-99a-3p
hsa-miR-99a-5p
hsa-miR-99b-5p
mmu-miR-378a-3p
