# Supplementary material for: Functional repertoire of EV-associated miRNA profiles after lipoprotein depletion via ultracentrifugation and size exclusion chromatography from autologous blood products
Source: Sci Rep. 2021 Mar 12;11:5823. doi: 10.1038/s41598-021-84234-5 (PMC7955123; doi:10.1038/s41598-021-84234-5)
Supplement: Supplementary file 3 — Supplementary Table 2. [file 41598_2021_84234_MOESM3_ESM.ods]

## Sheet: CPRP
Biological Processes
Term ID	Description	strength	FDR
GO:0046886	positive regulation of hormone biosynthetic process	0,99	2,11E-05
GO:1905459	regulation of vascular associated smooth muscle cell apoptotic process	0,99	6,12E-05
GO:0060839	endothelial cell fate commitment	0,99	5,10E-04
GO:1905461	positive regulation of vascular associated smooth muscle cell apoptotic process	0,99	5,10E-04
GO:0032352	positive regulation of hormone metabolic process	0,96	4,27E-06
GO:0061614	pri-miRNA transcription by RNA polymerase II	0,94	2,90E-04
GO:0033129	positive regulation of histone phosphorylation	0,93	8,50E-04
GO:0035635	entry of bacterium into host cell	0,93	8,50E-04
GO:0045080	positive regulation of chemokine biosynthetic process	0,93	8,50E-04
GO:0060638	mesenchymal-epithelial cell signaling	0,93	8,50E-04
GO:0072102	glomerulus morphogenesis	0,93	8,50E-04
GO:0034393	positive regulation of smooth muscle cell apoptotic process	0,92	7,03E-06
GO:0034391	regulation of smooth muscle cell apoptotic process	0,90	3,21E-08
Reactome pathways
Term ID	Description	strength	FDR
HSA-2179392	EGFR Transactivation by Gastrin	0,99	2,30E-04
HSA-2428933	SHC-related events triggered by IGF1R	0,99	6,30E-04
HSA-2660826	Constitutive Signaling by NOTCH1 t(7;9)(NOTCH1:M1580_K2555) Translocation Mutant	0,99	6,30E-04
HSA-5603029	IkBA variant leads to EDA-ID	0,99	6,30E-04
HSA-2586552	Signaling by Leptin	0,94	3,70E-04
HSA-8853334	Signaling by FGFR3 fusions in cancer	0,94	3,70E-04
HSA-8951936	RUNX3 regulates p14-ARF	0,94	3,70E-04
HSA-881907	Gastrin-CREB signalling pathway via PKC and MAPK	0,91	2,30E-06
HSA-9027276	Erythropoietin activates Phosphoinositide-3-kinase (PI3K)	0,91	7,76E-05
HSA-1059683	Interleukin-6 signaling	0,90	2,10E-04

## Sheet: hypACT
Biological Processes
#term ID	term description	strength	false discovery rate
GO:0072104	glomerular capillary formation	1,29	2,50E-04
GO:0045080	positive regulation of chemokine biosynthetic process	1,23	1,66E-05
GO:0072102	glomerulus morphogenesis	1,23	1,66E-05
GO:0061439	kidney vasculature morphogenesis	1,22	8,46E-05
GO:0071455	cellular response to hyperoxia	1,22	8,46E-05
GO:0001714	endodermal cell fate specification	1,21	4,30E-04
GO:0034349	glial cell apoptotic process	1,21	4,30E-04
GO:0060745	mammary gland branching involved in pregnancy	1,21	4,30E-04
GO:0062043	positive regulation of cardiac epithelial to mesenchymal transition	1,21	4,30E-04
GO:2000739	regulation of mesenchymal stem cell differentiation	1,21	4,30E-04
GO:0046886	positive regulation of hormone biosynthetic process	1,19	5,36E-06
GO:0035635	entry of bacterium into host cell	1,16	1,40E-04
GO:0045073	regulation of chemokine biosynthetic process	1,15	8,64E-06
GO:0007183	SMAD protein complex assembly	1,14	6,70E-04
GO:0035280	miRNA loading onto RISC involved in gene silencing by miRNA	1,14	6,70E-04
GO:0048102	autophagic cell death	1,14	6,70E-04
GO:0060687	regulation of branching involved in prostate gland morphogenesis	1,14	6,70E-04
GO:1902949	positive regulation of tau-protein kinase activity	1,14	6,70E-04
GO:0070102	interleukin-6-mediated signaling pathway	1,14	5,61E-07
GO:0010763	positive regulation of fibroblast migration	1,13	4,25E-05
GO:0043276	anoikis	1,13	4,25E-05
GO:1902947	regulation of tau-protein kinase activity	1,13	4,25E-05
GO:0032352	positive regulation of hormone metabolic process	1,13	2,73E-06
GO:0071498	cellular response to fluid shear stress	1,12	1,11E-08
GO:0060556	regulation of vitamin D biosynthetic process	1,11	2,10E-04
GO:1905459	regulation of vascular associated smooth muscle cell apoptotic process	1,11	2,10E-04
GO:1990314	cellular response to insulin-like growth factor stimulus	1,11	2,10E-04
GO:0033598	mammary gland epithelial cell proliferation	1,11	1,34E-05
GO:0048012	hepatocyte growth factor receptor signaling pathway	1,11	1,34E-05
GO:0060742	epithelial cell differentiation involved in prostate gland development	1,11	1,34E-05
GO:0034616	response to laminar fluid shear stress	1,11	8,65E-07
GO:0055093	response to hyperoxia	1,11	3,50E-09
GO:0034405	response to fluid shear stress	1,10	1,59E-14
GO:0003264	regulation of cardioblast proliferation	1,09	6,51E-05
GO:0060525	prostate glandular acinus development	1,09	6,51E-05
GO:0060736	prostate gland growth	1,09	6,51E-05
GO:0034393	positive regulation of smooth muscle cell apoptotic process	1,09	4,15E-06
GO:0034391	regulation of smooth muscle cell apoptotic process	1,09	5,33E-09
GO:0021781	glial cell fate commitment	1,07	2,01E-05
GO:0031054	pre-miRNA processing	1,07	2,01E-05
GO:0034116	positive regulation of heterotypic cell-cell adhesion	1,07	2,01E-05
GO:0060389	pathway-restricted SMAD protein phosphorylation	1,07	2,01E-05
GO:2000136	regulation of cell proliferation involved in heart morphogenesis	1,07	4,06E-07
GO:0090344	negative regulation of cell aging	1,07	8,03E-09
GO:0001779	natural killer cell differentiation	1,06	3,10E-04
GO:0003266	regulation of secondary heart field cardioblast proliferation	1,06	3,10E-04
GO:0007440	foregut morphogenesis	1,06	3,10E-04
GO:0042118	endothelial cell activation	1,06	3,10E-04
GO:0051547	regulation of keratinocyte migration	1,06	3,10E-04
GO:0060768	regulation of epithelial cell proliferation involved in prostate gland development	1,06	3,10E-04
GO:0072111	cell proliferation involved in kidney development	1,06	3,10E-04
GO:2000774	positive regulation of cellular senescence	1,06	3,10E-04
GO:0060977	coronary vasculature morphogenesis	1,06	6,20E-06
GO:0002903	negative regulation of B cell apoptotic process	1,05	9,65E-05
GO:0032700	negative regulation of interleukin-17 production	1,05	9,65E-05
GO:0048715	negative regulation of oligodendrocyte differentiation	1,05	9,65E-05
GO:0060766	negative regulation of androgen receptor signaling pathway	1,05	9,65E-05
GO:2000773	negative regulation of cellular senescence	1,05	1,93E-06
GO:0010661	positive regulation of muscle cell apoptotic process	1,05	1,19E-08
GO:1902042	negative regulation of extrinsic apoptotic signaling pathway via death domain receptors	1,05	1,34E-12
GO:0044849	estrous cycle	1,04	2,94E-05
GO:0030949	positive regulation of vascular endothelial growth factor receptor signaling pathway	1,04	9,06E-06
GO:0051770	positive regulation of nitric-oxide synthase biosynthetic process	1,04	9,06E-06
GO:0002902	regulation of B cell apoptotic process	1,03	2,79E-06
GO:0060749	mammary gland alveolus development	1,03	2,79E-06
GO:1904706	negative regulation of vascular smooth muscle cell proliferation	1,03	2,79E-06
GO:1905562	regulation of vascular endothelial cell proliferation	1,03	2,79E-06
GO:2000810	regulation of bicellular tight junction assembly	1,03	8,66E-07
GO:0010718	positive regulation of epithelial to mesenchymal transition	1,03	1,68E-14
GO:0002320	lymphoid progenitor cell differentiation	1,02	4,50E-04
GO:0048712	negative regulation of astrocyte differentiation	1,02	4,50E-04
GO:0060439	trachea morphogenesis	1,02	4,50E-04
GO:0090399	replicative senescence	1,02	1,40E-04
GO:1902894	negative regulation of pri-miRNA transcription by RNA polymerase II	1,02	1,40E-04
GO:2000679	positive regulation of transcription regulatory region DNA binding	1,02	8,11E-08
GO:0090049	regulation of cell migration involved in sprouting angiogenesis	1,02	1,38E-11
GO:0048569	post-embryonic animal organ development	1,01	4,19E-05
GO:0090051	negative regulation of cell migration involved in sprouting angiogenesis	1,01	4,19E-05
GO:0060216	definitive hemopoiesis	1,01	1,30E-05
GO:0060039	pericardium development	1,01	3,98E-06
GO:2000178	negative regulation of neural precursor cell proliferation	1,01	3,98E-06
GO:0002053	positive regulation of mesenchymal cell proliferation	1,01	7,68E-09
GO:2000352	negative regulation of endothelial cell apoptotic process	1,01	7,68E-09
GO:0060444	branching involved in mammary gland duct morphogenesis	1,00	1,23E-06
GO:0090050	positive regulation of cell migration involved in sprouting angiogenesis	1,00	1,23E-06
GO:0045686	negative regulation of glial cell differentiation	1,00	3,80E-07
GO:0045648	positive regulation of erythrocyte differentiation	1,00	1,09E-08
GO:0031663	lipopolysaccharide-mediated signaling pathway	1,00	3,35E-09
GO:1902893	regulation of pri-miRNA transcription by RNA polymerase II	1,00	3,04E-10
GO:0045429	positive regulation of nitric oxide biosynthetic process	1,00	1,81E-12
GO:1904705	regulation of vascular smooth muscle cell proliferation	0,99	7,19E-14
GO:0043536	positive regulation of blood vessel endothelial cell migration	0,99	1,93E-15
GO:0043149	stress fiber assembly	0,98	6,30E-04
GO:0043217	myelin maintenance	0,98	6,30E-04
GO:0045414	regulation of interleukin-8 biosynthetic process	0,98	6,30E-04
GO:0045591	positive regulation of regulatory T cell differentiation	0,98	6,30E-04
GO:0048505	regulation of timing of cell differentiation	0,98	6,30E-04
GO:0060670	branching involved in labyrinthine layer morphogenesis	0,98	6,30E-04
GO:0072189	ureter development	0,98	6,30E-04
GO:1901722	regulation of cell proliferation involved in kidney development	0,98	6,30E-04
GO:1903140	regulation of establishment of endothelial barrier	0,98	6,30E-04
GO:1904948	midbrain dopaminergic neuron differentiation	0,98	6,30E-04
GO:0042659	regulation of cell fate specification	0,98	1,90E-04
GO:0043518	negative regulation of DNA damage response, signal transduction by p53 class mediator	0,98	1,90E-04
GO:0046321	positive regulation of fatty acid oxidation	0,98	1,90E-04
GO:0048009	insulin-like growth factor receptor signaling pathway	0,98	1,90E-04
GO:0061548	ganglion development	0,98	1,90E-04
GO:0072075	metanephric mesenchyme development	0,98	1,90E-04
GO:1905564	positive regulation of vascular endothelial cell proliferation	0,98	1,90E-04
GO:0038084	vascular endothelial growth factor signaling pathway	0,98	5,90E-05
GO:0072012	glomerulus vasculature development	0,98	1,82E-05
GO:1905331	negative regulation of morphogenesis of an epithelium	0,98	1,82E-05
GO:2000811	negative regulation of anoikis	0,98	1,82E-05
GO:0061440	kidney vasculature development	0,98	5,55E-06
GO:0061311	cell surface receptor signaling pathway involved in heart development	0,98	1,73E-06
GO:1904752	regulation of vascular associated smooth muscle cell migration	0,98	1,73E-06
GO:1903203	regulation of oxidative stress-induced neuron death	0,98	5,35E-07
GO:0016572	histone phosphorylation	0,98	4,99E-08
GO:0071354	cellular response to interleukin-6	0,98	1,54E-08
GO:1904707	positive regulation of vascular smooth muscle cell proliferation	0,98	4,71E-09
GO:0010464	regulation of mesenchymal cell proliferation	0,98	4,30E-10
GO:2000826	regulation of heart morphogenesis	0,98	3,97E-11
GO:1903428	positive regulation of reactive oxygen species biosynthetic process	0,98	1,44E-13
GO:1902895	positive regulation of pri-miRNA transcription by RNA polymerase II	0,97	7,41E-07
GO:0043552	positive regulation of phosphatidylinositol 3-kinase activity	0,97	6,56E-09
GO:0030850	prostate gland development	0,97	5,55E-11
GO:0048661	positive regulation of smooth muscle cell proliferation	0,97	8,79E-21
GO:0006349	regulation of gene expression by genetic imprinting	0,96	8,18E-05
GO:0010888	negative regulation of lipid storage	0,96	8,18E-05
GO:0045725	positive regulation of glycogen biosynthetic process	0,96	8,18E-05
GO:0060602	branch elongation of an epithelium	0,96	8,18E-05
GO:0060644	mammary gland epithelial cell differentiation	0,96	8,18E-05
GO:0030219	megakaryocyte differentiation	0,96	2,49E-05
GO:0060438	trachea development	0,96	2,49E-05
GO:0070875	positive regulation of glycogen metabolic process	0,96	2,49E-05
GO:0034114	regulation of heterotypic cell-cell adhesion	0,96	7,71E-06
GO:0048485	sympathetic nervous system development	0,96	7,71E-06
GO:0060479	lung cell differentiation	0,96	7,71E-06
GO:1904886	beta-catenin destruction complex disassembly	0,96	7,71E-06
GO:1901522	positive regulation of transcription from RNA polymerase II promoter involved in cellular response to chemical stimulus	0,96	2,38E-06
GO:0043537	negative regulation of blood vessel endothelial cell migration	0,96	2,95E-08
GO:1904030	negative regulation of cyclin-dependent protein kinase activity	0,96	2,95E-08
GO:0070741	response to interleukin-6	0,96	9,03E-09
GO:0014911	positive regulation of smooth muscle cell migration	0,96	2,79E-09
GO:0035924	cellular response to vascular endothelial growth factor stimulus	0,96	2,79E-09
GO:0090342	regulation of cell aging	0,96	7,69E-11
GO:0003179	heart valve morphogenesis	0,96	7,14E-12
GO:1902041	regulation of extrinsic apoptotic signaling pathway via death domain receptors	0,96	2,53E-14
GO:1901216	positive regulation of neuron death	0,96	7,10E-21
GO:0043535	regulation of blood vessel endothelial cell migration	0,96	4,41E-22
GO:0001711	endodermal cell fate commitment	0,95	8,50E-04
GO:0002544	chronic inflammatory response	0,95	8,50E-04
GO:0007252	I-kappaB phosphorylation	0,95	8,50E-04
GO:0033127	regulation of histone phosphorylation	0,95	8,50E-04
GO:0060391	positive regulation of SMAD protein signal transduction	0,95	8,50E-04
GO:0072182	regulation of nephron tubule epithelial cell differentiation	0,95	8,50E-04
GO:0051043	regulation of membrane protein ectodomain proteolysis	0,95	3,25E-06
GO:0060512	prostate gland morphogenesis	0,95	3,25E-06
GO:1903671	negative regulation of sprouting angiogenesis	0,95	3,25E-06
GO:0060317	cardiac epithelial to mesenchymal transition	0,95	3,10E-07
GO:0045736	negative regulation of cyclin-dependent protein serine/threonine kinase activity	0,95	9,55E-08
GO:0110111	negative regulation of animal organ morphogenesis	0,95	1,24E-08
GO:2000772	regulation of cellular senescence	0,95	1,24E-08
GO:0071260	cellular response to mechanical stimulus	0,95	1,25E-18
GO:0051000	positive regulation of nitric-oxide synthase activity	0,94	3,38E-05
GO:0060487	lung epithelial cell differentiation	0,94	3,38E-05
GO:0070266	necroptotic process	0,94	3,38E-05
GO:0003181	atrioventricular valve morphogenesis	0,94	1,05E-05
GO:0060740	prostate gland epithelium morphogenesis	0,94	1,05E-05
GO:0002067	glandular epithelial cell differentiation	0,94	5,18E-09
GO:1903672	positive regulation of sprouting angiogenesis	0,94	5,18E-09
GO:1904036	negative regulation of epithelial cell apoptotic process	0,94	5,18E-09
GO:0048662	negative regulation of smooth muscle cell proliferation	0,94	1,44E-10
GO:0043525	positive regulation of neuron apoptotic process	0,94	1,84E-11
GO:0010660	regulation of muscle cell apoptotic process	0,94	6,59E-14
GO:0001938	positive regulation of endothelial cell proliferation	0,94	2,55E-20
GO:0009950	dorsal/ventral axis specification	0,93	3,60E-04
GO:0010463	mesenchymal cell proliferation	0,93	3,60E-04
GO:0010893	positive regulation of steroid biosynthetic process	0,93	3,60E-04
GO:0031000	response to caffeine	0,93	3,60E-04
GO:0031998	regulation of fatty acid beta-oxidation	0,93	3,60E-04
GO:0032816	positive regulation of natural killer cell activation	0,93	3,60E-04
GO:0035728	response to hepatocyte growth factor	0,93	3,60E-04
GO:0036270	response to diuretic	0,93	3,60E-04
GO:0048841	regulation of axon extension involved in axon guidance	0,93	3,60E-04
GO:0051044	positive regulation of membrane protein ectodomain proteolysis	0,93	3,60E-04
GO:0061298	retina vasculature development in camera-type eye	0,93	3,60E-04
GO:1903798	regulation of production of miRNAs involved in gene silencing by miRNA	0,93	3,60E-04
GO:1904754	positive regulation of vascular associated smooth muscle cell migration	0,93	3,60E-04
GO:0003180	aortic valve morphogenesis	0,93	1,10E-04
GO:0045821	positive regulation of glycolytic process	0,93	1,10E-04
GO:0072074	kidney mesenchyme development	0,93	1,10E-04
GO:0046885	regulation of hormone biosynthetic process	0,93	4,36E-06
GO:0060045	positive regulation of cardiac muscle cell proliferation	0,93	4,36E-06
GO:0032770	positive regulation of monooxygenase activity	0,93	1,37E-06
GO:0048710	regulation of astrocyte differentiation	0,93	1,37E-06
GO:1904019	epithelial cell apoptotic process	0,93	1,37E-06
GO:2001171	positive regulation of ATP biosynthetic process	0,93	1,37E-06
GO:0048713	regulation of oligodendrocyte differentiation	0,93	1,77E-07
GO:0090398	cellular senescence	0,93	1,77E-07
GO:0010907	positive regulation of glucose metabolic process	0,93	1,68E-08
GO:0045428	regulation of nitric oxide biosynthetic process	0,93	2,32E-12
GO:1903670	regulation of sprouting angiogenesis	0,93	3,69E-14
GO:0010595	positive regulation of endothelial cell migration	0,93	5,82E-21
GO:0048660	regulation of smooth muscle cell proliferation	0,93	4,02E-28
GO:0002367	cytokine production involved in immune response	0,92	4,52E-05
GO:0014812	muscle cell migration	0,92	4,52E-05
GO:0030225	macrophage differentiation	0,92	4,52E-05
GO:2000637	positive regulation of gene silencing by miRNA	0,92	4,52E-05
GO:0032660	regulation of interleukin-17 production	0,92	1,41E-05
GO:0048103	somatic stem cell division	0,92	1,41E-05
GO:0070168	negative regulation of biomineral tissue development	0,92	1,41E-05
GO:0072215	regulation of metanephros development	0,92	1,41E-05
GO:1902667	regulation of axon guidance	0,92	1,41E-05
GO:0035196	production of miRNAs involved in gene silencing by miRNA	0,92	1,83E-06
GO:0045671	negative regulation of osteoclast differentiation	0,92	1,83E-06
GO:0010613	positive regulation of cardiac muscle hypertrophy	0,92	5,74E-07
GO:0042771	intrinsic apoptotic signaling pathway in response to DNA damage by p53 class mediator	0,92	5,74E-07
GO:0003197	endocardial cushion development	0,92	2,90E-09
GO:0055025	positive regulation of cardiac muscle tissue development	0,92	2,90E-09
GO:0003170	heart valve development	0,92	1,04E-11
GO:0045669	positive regulation of osteoblast differentiation	0,92	1,30E-12
GO:0007179	transforming growth factor beta receptor signaling pathway	0,92	7,27E-19
GO:2001237	negative regulation of extrinsic apoptotic signaling pathway	0,92	2,77E-22
GO:0030813	positive regulation of nucleotide catabolic process	0,91	1,50E-04
GO:0051197	positive regulation of coenzyme metabolic process	0,91	1,50E-04
GO:0071731	response to nitric oxide	0,91	1,50E-04
GO:1902170	cellular response to reactive nitrogen species	0,91	1,50E-04
GO:1903214	regulation of protein targeting to mitochondrion	0,91	1,50E-04
GO:2000738	positive regulation of stem cell differentiation	0,91	1,50E-04
GO:0097300	programmed necrotic cell death	0,91	5,81E-06
GO:1903393	positive regulation of adherens junction organization	0,91	5,81E-06
GO:0014065	phosphatidylinositol 3-kinase signaling	0,91	2,35E-07
GO:0061180	mammary gland epithelium development	0,91	1,85E-11
GO:0048844	artery morphogenesis	0,91	1,75E-12
GO:0070301	cellular response to hydrogen peroxide	0,91	2,20E-13
GO:0097191	extrinsic apoptotic signaling pathway	0,91	5,34E-19
GO:0010634	positive regulation of epithelial cell migration	0,91	2,18E-28
GO:0006978	DNA damage response, signal transduction by p53 class mediator resulting in transcription of p21 class mediator	0,90	4,70E-04
GO:0090185	negative regulation of kidney development	0,90	4,70E-04
GO:0090201	negative regulation of release of cytochrome c from mitochondria	0,90	4,70E-04
GO:0036120	cellular response to platelet-derived growth factor stimulus	0,90	5,99E-05
GO:0098751	bone cell development	0,90	5,99E-05
GO:0045672	positive regulation of osteoclast differentiation	0,90	1,88E-05
GO:0048596	embryonic camera-type eye morphogenesis	0,90	1,88E-05
GO:0051194	positive regulation of cofactor metabolic process	0,90	1,88E-05
GO:0051894	positive regulation of focal adhesion assembly	0,90	1,88E-05
GO:0090103	cochlea morphogenesis	0,90	1,88E-05
GO:0003401	axis elongation	0,90	7,71E-06
GO:0031128	developmental induction	0,90	7,71E-06
GO:0070423	nucleotide-binding oligomerization domain containing signaling pathway	0,90	7,71E-06
GO:0030857	negative regulation of epithelial cell differentiation	0,90	4,00E-08
GO:0060043	regulation of cardiac muscle cell proliferation	0,90	4,00E-08
GO:0043551	regulation of phosphatidylinositol 3-kinase activity	0,90	1,59E-09
GO:0045599	negative regulation of fat cell differentiation	0,90	1,59E-09
GO:2000351	regulation of endothelial cell apoptotic process	0,90	1,59E-09
GO:0043550	regulation of lipid kinase activity	0,90	8,01E-11
GO:0035019	somatic stem cell population maintenance	0,90	6,05E-11
GO:0014910	regulation of smooth muscle cell migration	0,90	3,10E-12
GO:0007569	cell aging	0,90	3,89E-13
GO:0001936	regulation of endothelial cell proliferation	0,90	6,85E-24
GO:0071559	response to transforming growth factor beta	0,90	2,51E-29
Reactome pathways
#term ID	term description	strength	false discovery rate
HSA-3315487	SMAD2/3 MH2 Domain Mutants in Cancer	1,29	6,84E-05
HSA-9603381	Activated NTRK3 signals through PI3K	1,29	6,84E-05
HSA-3304356	SMAD2/3 Phosphorylation Motif Mutants in Cancer	1,29	3,20E-04
HSA-68911	G2 Phase	1,29	3,20E-04
HSA-8952158	RUNX3 regulates BCL2L11 (BIM) transcription	1,29	3,20E-04
HSA-2586552	Signaling by Leptin	1,23	5,27E-06
HSA-2428933	SHC-related events triggered by IGF1R	1,22	1,20E-04
HSA-8941855	RUNX3 regulates CDKN1A transcription	1,22	1,20E-04
HSA-112412	SOS-mediated signalling	1,21	5,20E-04
HSA-3656532	TGFBR1 KD Mutants in Cancer	1,21	5,20E-04
HSA-8849470	PTK6 Regulates Cell Cycle	1,21	5,20E-04
HSA-9034864	Activated NTRK3 signals through RAS	1,21	5,20E-04
HSA-1059683	Interleukin-6 signaling	1,20	1,84E-06
HSA-198203	PI3K/AKT activation	1,18	4,10E-05
HSA-8951936	RUNX3 regulates p14-ARF	1,18	4,10E-05
HSA-112411	MAPK1 (ERK2) activation	1,16	1,80E-04
HSA-2179392	EGFR Transactivation by Gastrin	1,16	1,80E-04
HSA-9034015	Signaling by NTRK3 (TRKC)	1,15	1,96E-07
HSA-111471	Apoptotic factor-mediated response	1,14	8,10E-04
HSA-2660826	Constitutive Signaling by NOTCH1 t(7;9)(NOTCH1:M1580_K2555) Translocation Mutant	1,14	8,10E-04
HSA-186763	Downstream signal transduction	1,13	3,88E-12
HSA-8875555	MET activates RAP1 and RAC1	1,13	6,09E-05
HSA-110056	MAPK3 (ERK1) activation	1,11	2,70E-04
HSA-8853334	Signaling by FGFR3 fusions in cancer	1,11	2,70E-04
HSA-198323	AKT phosphorylates targets in the cytosol	1,09	6,65E-06
HSA-6804116	TP53 Regulates Transcription of Genes Involved in G1 Cell Cycle Arrest	1,09	6,65E-06
HSA-1433557	Signaling by SCF-KIT	1,06	4,97E-14
HSA-140534	Caspase activation via Death Receptors in the presence of ligand	1,06	9,88E-06
HSA-3772470	Negative regulation of TCF-dependent signaling by WNT ligand antagonists	1,06	9,88E-06
HSA-198693	AKT phosphorylates targets in the nucleus	1,06	4,00E-04
HSA-3371378	Regulation by c-FLIP	1,06	4,00E-04
HSA-5218900	CASP8 activity is inhibited	1,06	4,00E-04
HSA-69416	Dimerization of procaspase-8	1,06	4,00E-04
HSA-6785807	Interleukin-4 and Interleukin-13 signaling	1,05	8,85E-35
HSA-881907	Gastrin-CREB signalling pathway via PKC and MAPK	1,05	3,22E-06
HSA-8934593	Regulation of RUNX1 Expression and Activity	1,05	3,22E-06
HSA-6803211	TP53 Regulates Transcription of Death Receptors and Ligands	1,05	1,30E-04
HSA-4090294	SUMOylation of intracellular receptors	1,04	1,01E-07
HSA-372708	p130Cas linkage to MAPK signaling for integrins	1,04	4,40E-05
HSA-5637810	Constitutive Signaling by EGFRvIII	1,04	4,40E-05
HSA-6804759	Regulation of TP53 Activity through Association with Co-factors	1,04	4,40E-05
HSA-8849471	PTK6 Regulates RHO GTPases, RAS GTPase and MAP kinases	1,04	4,40E-05
HSA-5674400	Constitutive Signaling by AKT1 E17K in Cancer	1,02	4,69E-08
HSA-112409	RAF-independent MAPK1/3 activation	1,02	4,57E-07
HSA-9006115	Signaling by NTRK2 (TRKB)	1,02	4,57E-07
HSA-982772	Growth hormone receptor signaling	1,02	4,57E-07
HSA-1433559	Regulation of KIT signaling	1,02	1,80E-04
HSA-1810476	RIP-mediated NFkB activation via ZBP1	1,01	2,04E-05
HSA-210993	Tie2 Signaling	1,01	2,04E-05
HSA-2559585	Oncogene Induced Senescence	1,00	2,04E-09
HSA-1538133	G0 and Early G1	1,00	6,61E-08
HSA-5357769	Caspase activation via extrinsic apoptotic signalling pathway	1,00	2,02E-07
HSA-2173796	SMAD2/SMAD3:SMAD4 heterotrimer regulates transcription	0,98	9,21E-09
HSA-9006335	Signaling by Erythropoietin	0,98	9,16E-07
HSA-389357	CD28 dependent PI3K/Akt signaling	0,98	2,94E-06
HSA-6804114	TP53 Regulates Transcription of Genes Involved in G2 Cell Cycle Arrest	0,98	2,80E-05
HSA-1839117	Signaling by cytosolic FGFR1 fusion mutants	0,98	8,14E-05
HSA-877312	Regulation of IFNG signaling	0,98	7,60E-04
HSA-9027276	Erythropoietin activates Phosphoinositide-3-kinase (PI3K)	0,98	7,60E-04
HSA-109606	Intrinsic Pathway for Apoptosis	0,97	4,01E-11
HSA-69231	Cyclin D associated events in G1	0,97	4,01E-11
HSA-389356	CD28 co-stimulation	0,97	4,05E-08
HSA-5218920	VEGFR2 mediated vascular permeability	0,97	3,89E-07
HSA-1266695	Interleukin-7 signaling	0,97	1,27E-06
HSA-186797	Signaling by PDGF	0,96	2,21E-13
HSA-6806003	Regulation of TP53 Expression and Degradation	0,96	5,49E-09
HSA-1606322	ZBP1(DAI) mediated induction of type I IFNs	0,96	1,22E-05
HSA-6804757	Regulation of TP53 Degradation	0,95	2,35E-08
HSA-1839124	FGFR1 mutant receptor activation	0,95	1,73E-06
HSA-6783589	Interleukin-6 family signaling	0,95	5,27E-06
HSA-2428928	IRS-related events triggered by IGF1R	0,94	3,20E-10
HSA-5655302	Signaling by FGFR1 in disease	0,94	7,34E-08
HSA-450321	JNK (c-Jun kinases) phosphorylation and activation mediated by activated human TAK1	0,94	1,66E-05
HSA-1181150	Signaling by NODAL	0,94	4,92E-05
HSA-2173793	Transcriptional activity of SMAD2/SMAD3:SMAD4 heterotrimer	0,93	1,33E-09
HSA-445989	TAK1 activates NFkB by phosphorylation and activation of IKKs complex	0,93	3,07E-07
HSA-1236382	Constitutive Signaling by Ligand-Responsive EGFR Cancer Variants	0,93	1,50E-04
HSA-8853338	Signaling by FGFR3 point mutants in cancer	0,93	1,50E-04
HSA-3232118	SUMOylation of transcription factors	0,93	4,40E-04
HSA-399954	Sema3A PAK dependent Axon repulsion	0,93	4,40E-04
HSA-9014325	TICAM1,TRAF6-dependent induction of TAK1 complex	0,93	4,40E-04
HSA-937072	TRAF6-mediated induction of TAK1 complex within TLR4 complex	0,93	4,40E-04
HSA-975163	IRAK2 mediated activation of TAK1 complex upon TLR7/8 or 9 stimulation	0,93	4,40E-04
HSA-2219528	PI3K/AKT Signaling in Cancer	0,92	7,22E-18
HSA-74751	Insulin receptor signalling cascade	0,92	5,56E-10
HSA-539107	Activation of E2F1 target genes at G1/S	0,92	3,10E-06
HSA-69205	G1/S-Specific Transcription	0,92	3,10E-06
HSA-9008059	Interleukin-37 signaling	0,92	6,46E-05
HSA-912631	Regulation of signaling by CBL	0,92	6,46E-05
HSA-1227986	Signaling by ERBB2	0,91	7,37E-10
HSA-6783783	Interleukin-10 signaling	0,91	2,37E-09
HSA-112399	IRS-mediated signalling	0,91	1,80E-08
HSA-2173789	TGF-beta receptor signaling activates SMADs	0,91	1,30E-06
HSA-1250196	SHC1 events in ERBB2 signaling	0,91	1,90E-04
HSA-1362277	Transcription of E2F targets under negative control by DREAM complex	0,91	1,90E-04
HSA-210745	Regulation of gene expression in beta cells	0,91	1,90E-04
HSA-5627117	RHO GTPases Activate ROCKs	0,91	1,90E-04
HSA-5654708	Downstream signaling of activated FGFR3	0,91	1,90E-04
HSA-170834	Signaling by TGF-beta Receptor Complex	0,90	1,28E-13
HSA-8848021	Signaling by PTK6	0,90	4,25E-10
HSA-383280	Nuclear Receptor transcription pathway	0,90	7,34E-08
HSA-6802946	Signaling by moderate kinase activity BRAF mutants	0,90	7,34E-08
HSA-6802955	Paradoxical activation of RAF signaling by kinase inactive BRAF	0,90	7,34E-08
HSA-114452	Activation of BH3-only proteins	0,90	4,00E-06
HSA-400685	Sema4D in semaphorin signaling	0,90	2,89E-05
HSA-5218921	VEGFR2 mediated cell proliferation	0,90	5,70E-04
HSA-5675482	Regulation of necroptotic cell death	0,90	5,70E-04
