# Supplementary material for: Functional repertoire of EV-associated miRNA profiles after lipoprotein depletion via ultracentrifugation and size exclusion chromatography from autologous blood products
Source: Sci Rep. 2021 Mar 12;11:5823. doi: 10.1038/s41598-021-84234-5 (PMC7955123; doi:10.1038/s41598-021-84234-5)
Supplement: Supplementary file 4 — Supplementary Table 3. [file 41598_2021_84234_MOESM4_ESM.ods]

## Sheet: CPRP
Biological Processes
Term ID	Description	strength	FDR
GO:0046886	positive regulation of hormone biosynthetic process	0,99	2,11E-05
GO:1905459	regulation of vascular associated smooth muscle cell apoptotic process	0,99	6,12E-05
GO:0060839	endothelial cell fate commitment	0,99	5,10E-04
GO:1905461	positive regulation of vascular associated smooth muscle cell apoptotic process	0,99	5,10E-04
GO:0032352	positive regulation of hormone metabolic process	0,96	4,27E-06
GO:0061614	pri-miRNA transcription by RNA polymerase II	0,94	2,90E-04
GO:0033129	positive regulation of histone phosphorylation	0,93	8,50E-04
GO:0035635	entry of bacterium into host cell	0,93	8,50E-04
GO:0045080	positive regulation of chemokine biosynthetic process	0,93	8,50E-04
GO:0060638	mesenchymal-epithelial cell signaling	0,93	8,50E-04
GO:0072102	glomerulus morphogenesis	0,93	8,50E-04
GO:0034393	positive regulation of smooth muscle cell apoptotic process	0,92	7,03E-06
GO:0034391	regulation of smooth muscle cell apoptotic process	0,90	3,21E-08
Reactome pathways
Term ID	Description	strength	FDR
HSA-2179392	EGFR Transactivation by Gastrin	0,99	2,30E-04
HSA-2428933	SHC-related events triggered by IGF1R	0,99	6,30E-04
HSA-2660826	Constitutive Signaling by NOTCH1 t(7;9)(NOTCH1:M1580_K2555) Translocation Mutant	0,99	6,30E-04
HSA-5603029	IkBA variant leads to EDA-ID	0,99	6,30E-04
HSA-2586552	Signaling by Leptin	0,94	3,70E-04
HSA-8853334	Signaling by FGFR3 fusions in cancer	0,94	3,70E-04
HSA-8951936	RUNX3 regulates p14-ARF	0,94	3,70E-04
HSA-881907	Gastrin-CREB signalling pathway via PKC and MAPK	0,91	2,30E-06
HSA-9027276	Erythropoietin activates Phosphoinositide-3-kinase (PI3K)	0,91	7,76E-05

## Sheet: hypACT
Biological Processes
Term ID	Description	strength	FDR
GO:0072104	glomerular capillary formation	1,29	2,50E-04
GO:0045080	positive regulation of chemokine biosynthetic process	1,23	1,66E-05
GO:0072102	glomerulus morphogenesis	1,23	1,66E-05
GO:0061439	kidney vasculature morphogenesis	1,22	8,46E-05
GO:0071455	cellular response to hyperoxia	1,22	8,46E-05
GO:0001714	endodermal cell fate specification	1,21	4,30E-04
GO:0034349	glial cell apoptotic process	1,21	4,30E-04
GO:0060745	mammary gland branching involved in pregnancy	1,21	4,30E-04
GO:0062043	positive regulation of cardiac epithelial to mesenchymal transition	1,21	4,30E-04
GO:2000739	regulation of mesenchymal stem cell differentiation	1,21	4,30E-04
GO:0046886	positive regulation of hormone biosynthetic process	1,19	5,40E-06
Reactome pathways
Term ID	Description	strength	FDR
HSA-3315487	SMAD2/3 MH2 Domain Mutants in Cancer	1,29	6,84E-05
HSA-9603381	Activated NTRK3 signals through PI3K	1,29	6,84E-05
HSA-3304356	SMAD2/3 Phosphorylation Motif Mutants in Cancer	1,29	3,20E-04
HSA-68911	G2 Phase	1,29	3,20E-04
HSA-8952158	RUNX3 regulates BCL2L11 (BIM) transcription	1,29	3,20E-04
HSA-2586552	Signaling by Leptin	1,23	5,30E-06
HSA-2428933	SHC-related events triggered by IGF1R	1,22	1,20E-04
HSA-8941855	RUNX3 regulates CDKN1A transcription	1,22	1,20E-04
HSA-112412	SOS-mediated signalling	1,21	5,20E-04
HSA-3656532	TGFBR1 KD Mutants in Cancer	1,21	5,20E-04
HSA-8849470	PTK6 Regulates Cell Cycle	1,21	5,20E-04
HSA-9034864	Activated NTRK3 signals through RAS	1,21	5,20E-04
HSA-1059683	Interleukin-6 signaling	1,20	1,80E-06
HSA-198203	PI3K/AKT activation	1,18	4,10E-05
